# Supplementary material for: Generating minimum set of gRNA to cover multiple targets in multiple genomes with MINORg
Source: Nucleic Acids Res. 2023 Mar 15;51(8):e43. doi: 10.1093/nar/gkad142 (PMC10164578; doi:10.1093/nar/gkad142)
Supplement: gkad142_Supplemental_Files [file gkad142_supplemental_files.zip]

Archive with 2 entries (2 files):
- minorg_supplementary_tables_v4.xlsx
- Sup_minorgManuscript_v4_NAR.pdf
