# Supplementary material for: Generating minimum set of gRNA to cover multiple targets in multiple genomes with MINORg
Source: Nucleic Acids Res. 2023 Mar 15;51(8):e43. doi: 10.1093/nar/gkad142 (PMC10164578; doi:10.1093/nar/gkad142)
Supplement: gkad142_Supplemental_Files [file gkad142_supplemental_files.zip › minorg_supplementary_tables_v4.xlsx]

## Sheet: S1_CRISPRmultiplexingToolbox
CRISPR-Cas9 Multiplexing vector toolkit
Addgene ID	Vector name	Modified based on backbone	Bacterial resistance marker	Corresponding End-linkers for final assemble clone when less than 6 sgRNA transcription units are needed	Comments
	sgRNA position entry vectors
194343	pECNUS_P1	pICH47732	Carbenicillin	pICH41722 (End-linker 1), Addegen #48016
194344	pECNUS_P2	pICH47742	Carbenicillin	pICH41744 (End-linker 2), Addgene #48017
194345	pECNUS_P3	pICH47751	Carbenicillin	pICH41766 (End-linker 3), Addgene #48018
194346	pECNUS_P4	pICH47761	Carbenicillin	pICH41780 (End-linker 4), Addgene #48019
194347	pECNUS_P5	pICH47772	Carbenicillin	pICH41800 (End-linker 5), Addgene #48020
194348	pECNUS_P6	pICH47781	Carbenicillin	pICH41822 (End-linker 6), Addgene #48021
194349	pECNUS_P7	pICH47791	Carbenicillin	Complementary to fragment from BpiI digested pECNUS_P1
	Cas9 multiplexing acceptor vectors
194350	pECNUS_MP01	pAGM4723	Kanamycin		binary vector; contains BpiI cutter flanking LacZ; appropriate for cloning <= 6 sgRNA expression cassettes.
194351	pECNUS_MP02	pAGM4723	Kanamycin		binary vector; contains BsaI cutter flanking LacZ; appropriate for cloning > 6 sgRNA expression cassettes with level M vectors.

## Sheet: S2_CRISPRmultiplexingExamples
Example
Components needed to assemble		Corresponding end-linker	Final multiplexing binary CRISPR vector
1 sgRNA	gRNA1(P1)	pICH41722	pECNUS_MP01
2 sgRNAs	gRNA1(P1)+ gRNA2(P2)	pICH41744	pECNUS_MP01
3 sgRNAs	gRNA1(P1)+ gRNA2(P2)+ gRNA3(P3)	pICH41780	pECNUS_MP01
4 sgRNAs	gRNA1(P1)+ gRNA2(P2)+ gRNA3(P3)+gRNA4(P4)	pICH41766	pECNUS_MP01
5 sgRNAs	gRNA1(P1)+ gRNA2(P2)+ gRNA3(P3)+gRNA4(P4)+gRNA5(P5)	pICH41780	pECNUS_MP01
6 sgRNAs	gRNA1(P1)+ gRNA2(P2)+ gRNA3(P3)+gRNA4(P4)+gRNA5(P5)+gRNA6(P6)	pICH41800	pECNUS_MP01
Level M is required for more than 6sgRNA expression cassettes assembly, the grouping of sgRNAs can be flexible
7 sgRNAs	gRNA1(P1)+gRNA2(P2)+gRNA3(P3)+pICH50892 > Level M pAGM8031>	pICH79311	pECNUS_MP02
	gRNA4(P4)+gRNA5(P5)+gRNA6(P6)+gRNA7(P7)+pICH50932 > Level M pAGM8067>
8 sgRNAs	gRNA1(P1)+gRNA2(P2)+gRNA3(P3)+gRNA4(P4)+pICH50900 > Level M pAGM8031>	pICH79255	pECNUS_MP02
	gRNA5(P5)+gRNA6(P6)+gRNA7(P7)+gRNA8(P1)+pICH50872 > Level M pAGM8079>

## Sheet: S3_RPW8_HR4
gRNA_index	gRNA_seq	accession	gene	first_PCR_F	first_PCR_R	second_PCR_F	second_PCR_R
1023	AGTGGAAGGTTCACCATTA	TueWa1-2	RPW8.1a	gattgactctcgcttcttcgtc	gctgaaaataaaccaaaccacaaac	GAGTTGGAGCCCAAGCCATT	ACGAACCTGTACTTCCTGAGT
1023	AGTGGAAGGTTCACCATTA	TueWa1-2	RPW8.1a_1	gattgactctcgcttcttcgtc	gctgaaaataaaccaaaccacaaac	GAGTTGGAGCCCAAGCCATT	ACGAACCTGTACTTCCTGAGT
1023	AGTGGAAGGTTCACCATTA	TueWa1-2	RPW8.1b	cacggcaaaacaacaatacg	caatcattacgcggaagaaga	agcccaagtcatttacgaccgct	aggcgacccaaaaaccaataga
1033	AACGCTGTTTCTCTTGTTG	TueWa1-2	RPW8.3a	atcccaaaatggcgattctct	gcttcggttggttgagtcatgat	ACACCGTCTCGAAGCTACAATCGA	ACTAAGAAATCAGGCGACCTCA
1033	AACGCTGTTTCTCTTGTTG	TueWa1-2	RPW8.3c'	gcctccacacgctctttcgt	aagaaaaacagagaaggcggcc	ccttcacgaggccgtcaaa	aaacctgaacttcttgcgtacgtt
1033	AACGCTGTTTCTCTTGTTG	TueWa1-2	RPW8.2a	ccttcaagaggccgtcaaaagag	caaacttcggttgaggcatt	tcaagaggccgtcaaaagag	agcacaaacctgaacttcttgc
1033	AACGCTGTTTCTCTTGTTG	TueWa1-2	RPW8.3b	gattgactctcgcttcttcgtc	gctgaaaataaaccaaaccacaaac	ACTTGCTCTCGGTGTCCTTCAC	GCGTACGTTTCTGCGTCTCAGC
1034	AAGCGGTCGTAAATGACTT	TueWa1-2	HR4	tcctgcaacacgcaaagtaa	agacaccattagtacaaaccacaagtt	AGGTTACATCCTTGATCCTTCCA	TACCGATTCGATCCCGCACC
1023	AGTGGAAGGTTCACCATTA	KZ-10	RPW8.1	GCTTTTTGGCTTTCTTCACTG	TGGGGAAGAAGAGAGAGAGAGAT	GAGTTGGAGCCCAAGCCATT	TACGAACCTGTACTTCCTGAGT
1033	AACGCTGTTTCTCTTGTTG	KZ-10	RPW8.2	CTGAATGGGAGTGTGGTTACG	CACCTACCACCCATCGTAATTT	CACCGTCTCGAAGCTACAATCG	TGATAGATTTAGTACTGTTGGGAGT
1033	AACGCTGTTTCTCTTGTTG	KZ-10	RPW8.3	CGGCCCACACATCTCTTATT	AGCAGGTGAGGAAAATGGTG	AGTATCACTCCGTTGGTGGT	AATCAGGCGACCTCATATAT

## Sheet: S4_multiplexNRG1.1-1.3
gRNA name	Sequence
gRNA_110	TGGATTGGATTGGCCATTGG
gRNA_132	TGTTGGTGTTGGATGATGTG
gRNA_132C	TGTTGGTCTTGGATGATGTG
gRNA_041	TAGTGGAAGCTATTATCCTT
gRNA_045	AAACACTCTCGAAGATTGTG
Primer name	Sequence	Usage
g110_F	ATTGTGGATTGGATTGGCCATTGG	Multiplexing cloning (overhang + gRNA_110)
g110_R	AAACCCAATGGCCAATCCAATCCA	Multiplexing cloning (overhang + gRNA_110)
g132_F	ATTGTGTTGGTGTTGGATGATGTG	Multiplexing cloning (overhang + gRNA_132)
g132_R	AAACCACATCATCCAACACCAACA	Multiplexing cloning (overhang + gRNA_132)
g132C_F	ATTGTGTTGGTCTTGGATGATGTG	Multiplexing cloning (overhang + gRNA_132C)
g132C_R	AAACCACATCATCCAAGACCAACA	Multiplexing cloning (overhang + gRNA_132C)
gRNA_041_F	ATTGTAGTGGAAGCTATTATCCTT	Multiplexing cloning (overhang + gRNA_041)
gRNA_041_R	AAACAAGGATAATAGCTTCCACTA	Multiplexing cloning (overhang + gRNA_041)
gRNA_045_F	ATTGAAACACTCTCGAAGATTGTG	Multiplexing cloning (overhang + gRNA_045)
gRNA_045_R	AAACCACAATCTTCGAGAGTGTTT	Multiplexing cloning (overhang + gRNA_045)
NRG1.1_110_132-F	TCGGAAGTTTCCAAGAGTCAAGT	Genotyping and iSeq analysis (first PCR for NRG1.1)
NRG1.1_110_132-R	TGAATGAGAAGGGCTCTAGCATC	Genotyping and iSeq analysis (first PCR for NRG1.1)
NRG1.2_110_132-F	AGGAACCAATTGAAGTCTATGC	Genotyping and iSeq analysis (first PCR for NRG1.2)
NRG1.2_110_132-R	TCTAGTGTTTTCCACTAACAGGACA	Genotyping and iSeq analysis (first PCR for NRG1.2)
NRG1.3-F	AAACTTCAAAGTACCGCGTGA	Genotyping and iSeq analysis (first PCR for NRG1.3)
NRG1.3-R	TTCGAAAATCGAAGACGACTC	Genotyping and iSeq analysis (first PCR for NRG1.3)
1.1_110_ac2_F	ACACTCTTTCCCTACACGACGCTCTTCCGATCTTGGGTTTGACGGGAAACCT	iSeq analysis of editing site of gRNA_110 in NRG1.1 (second PCR)
1.1_110_ac2_R	GTGACTGGAGTTCAGACGTGTGCTCTTCCGATCTACATACCTTTGATATCTGGATC	iSeq analysis of editing site of gRNA_110 in NRG1.1 (second PCR)
1.1_132_ac2_F	ACACTCTTTCCCTACACGACGCTCTTCCGATCTGGGTAATAGTACAGAATTTACTC	iSeq analysis of editing site of gRNA_132 in NRG1.1 (second PCR)
1.1_132_ac2_R	GTGACTGGAGTTCAGACGTGTGCTCTTCCGATCTCTTCCAAAGGTTTCAAACG	iSeq analysis of editing site of gRNA_132 in NRG1.1 (second PCR)
1.2_110_ac2_F	ACACTCTTTCCCTACACGACGCTCTTCCGATCTAGCTATTCTTAACAATTATTTCCA	iSeq analysis of editing site of gRNA_110 in NRG1.2 (second PCR)
1.2_110_ac2_R	GTGACTGGAGTTCAGACGTGTGCTCTTCCGATCTATATATACATACCTTCGATCTCTG	iSeq analysis of editing site of gRNA_110 in NRG1.2 (second PCR)
1.2_132_ac2_F	ACACTCTTTCCCTACACGACGCTCTTCCGATCTGGGCCATAGTACAAAACTTAC	iSeq analysis of editing site of gRNA_132 in NRG1.2 (second PCR)
1.2_132_ac2_R	GTGACTGGAGTTCAGACGTGTGCTCTTCCGATCTATTTCAAAGGTACCAAATGGT	iSeq analysis of editing site of gRNA_132 in NRG1.2 (second PCR)
1.3_ac2_F	ACACTCTTTCCCTACACGACGCTCTTCCGATCTATCTTAATTCATAATTCTCCTCTCC	iSeq analysis of editing sites of gRNA_041 and gRNA_045 in NRG1.3 (second PCR)
1.3_ac2_R	GTGACTGGAGTTCAGACGTGTGCTCTTCCGATCTTTAAGGAGATTGCGAGAGGC	iSeq analysis of editing sites of gRNA_041 and gRNA_045 in NRG1.3 (second PCR)

## Sheet: S5_RPW8HR4_indels
accession	gene	gRNA	plant	n_reads	n_indel	n_net_insertion	n_net_insertion_frameshift	p_indel	p_net_insertion	p_net_insertion_frameshift	p_net_insertion_is_frameshift
KZ-10	RPW8.1	gRNA1023	plant1	4225	4224	4224	3833	99.9763	99.9763	90.7219	90.7434
KZ-10	RPW8.2	gRNA1033	plant2	6006	5943	5943	2184	98.951	98.951	36.3636	36.7491
KZ-10	RPW8.2	gRNA1033	plant3	5361	4755	4748	2519	88.6961	88.5656	46.9875	53.0539
KZ-10	RPW8.2	gRNA1033	plant4	6194	6179	6176	6165	99.7578	99.7094	99.5318	99.8219
KZ-10	RPW8.3	gRNA1033	plant2	3560	3556	3555	3554	99.8876	99.8596	99.8315	99.9719
KZ-10	RPW8.3	gRNA1033	plant3	3969	3880	3879	3540	97.7576	97.7324	89.1912	91.2606
KZ-10	RPW8.3	gRNA1033	plant4	3558	2027	2027	30	56.9702	56.9702	0.84317	1.48002
TueWa1-2	HR4	gRNA1034	plant10	7	7	7	7	100	100	100	100
TueWa1-2	HR4	gRNA1034	plant9	11111	11047	11011	11011	99.424	99.1	99.1	100
TueWa1-2	RPW8.1a,8.1a-1	gRNA1023	plant8	12135	12077	12014	12005	99.522	99.0029	98.9287	99.9251
TueWa1-2	RPW8.1b	gRNA1023	plant8	12647	12611	12596	12566	99.7153	99.5967	99.3595	99.7618
TueWa1-2	RPW8.2a	gRNA1033	plant5	6326	869	868	867	13.737	13.7212	13.7053	99.8848
TueWa1-2	RPW8.2a	gRNA1033	plant6	5688	3865	3861	3860	67.9501	67.8797	67.8622	99.9741
TueWa1-2	RPW8.2a	gRNA1033	plant7	53	19	19	18	35.8491	35.8491	33.9623	94.7368
TueWa1-2	RPW8.3a	gRNA1033	plant5	36	36	36	36	100	100	100	100
TueWa1-2	RPW8.3a	gRNA1033	plant6	68	1	1	1	1.47059	1.47059	1.47059	100
TueWa1-2	RPW8.3a	gRNA1033	plant7	68	68	68	60	100	100	88.2353	88.2353
TueWa1-2	RPW8.3b	gRNA1033	plant5	6369	451	450	450	7.08117	7.06547	7.06547	100
TueWa1-2	RPW8.3b	gRNA1033	plant6	5381	2184	2180	2180	40.5873	40.5129	40.5129	100
TueWa1-2	RPW8.3b	gRNA1033	plant7	5055	4697	4689	4285	92.9179	92.7596	84.7676	91.3841
TueWa1-2	RPW8.3c'	gRNA1033	plant5	6467	479	479	40	7.40683	7.40683	0.618525	8.35073
TueWa1-2	RPW8.3c'	gRNA1033	plant6	7090	3642	3625	3625	51.3681	51.1283	51.1283	100
TueWa1-2	RPW8.3c'	gRNA1033	plant7	8696	8590	8575	6499	98.781	98.6086	74.7355	75.7901

## Sheet: S6_NRG1_indels
gene	gRNA	plant	n_reads	n_indel	n_net_insertion	n_net_insertion_frameshift	p_indel	p_net_insertion	p_net_insertion_frameshift	p_net_insertion_is_frameshift
NRG1.1	110	1	1605	1601	1601	1601	99.7508	99.7508	99.7508	100
NRG1.1	110	2	4240	24	24	24	0.566038	0.566038	0.566038	100
NRG1.1	110	3	3776	28	28	28	0.741525	0.741525	0.741525	100
NRG1.1	110	4	2	0	0	0	0	0	0	NA
NRG1.1	110	5	3648	14	14	14	0.383772	0.383772	0.383772	100
NRG1.1	110	6	3511	3390	3389	3374	96.5537	96.5252	96.098	99.5574
NRG1.1	110	7	1	0	0	0	0	0	0	NA
NRG1.1	110	8	710	705	705	705	99.2958	99.2958	99.2958	100
NRG1.1	110	9	3419	17	17	17	0.497221	0.497221	0.497221	100
NRG1.1	110	10	2537	12	12	12	0.473	0.473	0.473	100
NRG1.1	110	11	3437	21	21	21	0.610998	0.610998	0.610998	100
NRG1.1	110	12	3068	3002	3001	2997	97.8488	97.8162	97.6858	99.8667
NRG1.1	110	13	2922	28	28	28	0.958248	0.958248	0.958248	100
NRG1.1	110	14	2199	2194	2191	2191	99.7726	99.6362	99.6362	100
NRG1.1	110	15	3445	2970	2968	2964	86.2119	86.1538	86.0377	99.8652
NRG1.1	110	17	3492	84	84	83	2.4055	2.4055	2.37686	98.8095
NRG1.1	132	1	1	1	1	1	100	100	100	100
NRG1.1	132	2	3158	9	9	9	0.284991	0.284991	0.284991	100
NRG1.1	132	3	2846	9	9	9	0.316233	0.316233	0.316233	100
NRG1.1	132	4	1	0	0	0	0	0	0	NA
NRG1.1	132	5	2360	6	6	6	0.254237	0.254237	0.254237	100
NRG1.1	132	6	3305	3201	3197	3162	96.8533	96.7322	95.6732	98.9052
NRG1.1	132	7	535	532	532	532	99.4393	99.4393	99.4393	100
NRG1.1	132	8	3	0	0	0	0	0	0	NA
NRG1.1	132	9	3874	17	17	16	0.438823	0.438823	0.41301	94.1176
NRG1.1	132	10	999	14	14	1	1.4014	1.4014	0.1001	7.14286
NRG1.1	132	11	2844	7	7	7	0.246132	0.246132	0.246132	100
NRG1.1	132	12	3438	3383	3369	3020	98.4002	97.993	87.8418	89.6408
NRG1.1	132	13	3578	10	10	10	0.279486	0.279486	0.279486	100
NRG1.1	132	14	2097	2096	2096	7	99.9523	99.9523	0.33381	0.333969
NRG1.1	132	15	3404	2931	2927	2925	86.1046	85.9871	85.9283	99.9317
NRG1.1	132	16	2	1	1	0	50	50	0	0
NRG1.1	132	17	2957	12	12	10	0.405817	0.405817	0.338181	83.3333
NRG1.2	110	1	3798	3786	3784	3784	99.684	99.6314	99.6314	100
NRG1.2	110	2	3824	11	11	11	0.287657	0.287657	0.287657	100
NRG1.2	110	3	3473	14	14	10	0.40311	0.40311	0.287936	71.4286
NRG1.2	110	4	8	6	6	6	75	75	75	100
NRG1.2	110	5	3579	15	15	12	0.419111	0.419111	0.335289	80
NRG1.2	110	6	3669	3666	3664	3662	99.9182	99.8637	99.8092	99.9454
NRG1.2	110	7	3	2	2	2	66.6667	66.6667	66.6667	100
NRG1.2	110	8	3908	3908	3908	3905	100	100	99.9232	99.9232
NRG1.2	110	9	3789	8	8	5	0.211138	0.211138	0.131961	62.5
NRG1.2	110	10	3559	3451	3448	3255	96.9654	96.8811	91.4583	94.4026
NRG1.2	110	11	3674	24	24	20	0.653239	0.653239	0.544366	83.3333
NRG1.2	110	12	3432	3419	3417	2916	99.6212	99.5629	84.965	85.338
NRG1.2	110	13	3325	21	21	21	0.631579	0.631579	0.631579	100
NRG1.2	110	14	3024	3020	3018	3012	99.8677	99.8016	99.6032	99.8012
NRG1.2	110	15	3479	3118	3118	3052	89.6235	89.6235	87.7264	97.8833
NRG1.2	110	16	3720	14	14	13	0.376344	0.376344	0.349462	92.8571
NRG1.2	110	17	3674	1573	1567	1567	42.8144	42.6511	42.6511	100
NRG1.2	132	1	2793	2793	2793	2790	100	100	99.8926	99.8926
NRG1.2	132	2	2722	5	5	5	0.183688	0.183688	0.183688	100
NRG1.2	132	3	2943	8	8	8	0.271831	0.271831	0.271831	100
NRG1.2	132	4	1	1	1	1	100	100	100	100
NRG1.2	132	5	2652	3	3	3	0.113122	0.113122	0.113122	100
NRG1.2	132	6	3010	3009	3009	3005	99.9668	99.9668	99.8339	99.8671
NRG1.2	132	7	2	1	1	1	50	50	50	100
NRG1.2	132	8	2575	2574	2571	2571	99.9612	99.8447	99.8447	100
NRG1.2	132	9	2809	5	5	5	0.177999	0.177999	0.177999	100
NRG1.2	132	10	2512	2511	2511	4	99.9602	99.9602	0.159236	0.159299
NRG1.2	132	11	2752	6	6	6	0.218023	0.218023	0.218023	100
NRG1.2	132	12	3001	2957	2954	2724	98.5338	98.4339	90.7697	92.2139
NRG1.2	132	13	3019	3	3	3	0.0993707	0.0993707	0.0993707	100
NRG1.2	132	14	3	1	1	1	33.3333	33.3333	33.3333	100
NRG1.2	132	15	2874	2807	2807	2801	97.6688	97.6688	97.46	99.7862
NRG1.2	132	16	2784	5	5	4	0.179598	0.179598	0.143678	80
NRG1.2	132	17	2148	52	52	52	2.42086	2.42086	2.42086	100
NRG1.3	41	1	2	2	2	0	100	100	0	0
NRG1.3	41	2	239	1	1	0	0.41841	0.41841	0	0
NRG1.3	41	3	3633	11	11	11	0.30278	0.30278	0.30278	100
NRG1.3	41	4	4206	4206	4206	24	100	100	0.570613	0.570613
NRG1.3	41	5	3472	19	19	14	0.547235	0.547235	0.403226	73.6842
NRG1.3	41	6	4502	4501	4501	644	99.9778	99.9778	14.3048	14.3079
NRG1.3	41	7	4289	4288	4288	44	99.9767	99.9767	1.02588	1.02612
NRG1.3	41	8	2951	2949	2949	455	99.9322	99.9322	15.4185	15.429
NRG1.3	41	9	2159	8	8	6	0.370542	0.370542	0.277906	75
NRG1.3	41	10	2396	2396	2396	18	100	100	0.751252	0.751252
NRG1.3	41	11	3295	3281	3281	3278	99.5751	99.5751	99.4841	99.9086
NRG1.3	41	12	3780	3779	3777	1021	99.9735	99.9206	27.0106	27.032
NRG1.3	41	13	2195	2195	2195	19	100	100	0.865604	0.865604
NRG1.3	41	14	4176	4176	4176	20	100	100	0.478927	0.478927
NRG1.3	41	15	3536	3522	3516	3121	99.6041	99.4344	88.2636	88.7656
NRG1.3	41	16	3554	3554	3554	3533	100	100	99.4091	99.4091
NRG1.3	41	17	3487	3484	3484	25	99.914	99.914	0.716949	0.717566
NRG1.3	45	1	2	2	2	0	100	100	0	0
NRG1.3	45	2	239	1	1	0	0.41841	0.41841	0	0
NRG1.3	45	3	3633	16	16	16	0.440407	0.440407	0.440407	100
NRG1.3	45	4	4206	4206	4206	26	100	100	0.618165	0.618165
NRG1.3	45	5	3472	19	19	14	0.547235	0.547235	0.403226	73.6842
NRG1.3	45	6	4502	4499	4499	643	99.9334	99.9334	14.2825	14.2921
NRG1.3	45	7	4289	4288	4288	4278	99.9767	99.9767	99.7435	99.7668
NRG1.3	45	8	2951	2950	2950	2917	99.9661	99.9661	98.8478	98.8814
NRG1.3	45	9	2159	15	15	13	0.694766	0.694766	0.602131	86.6667
NRG1.3	45	10	2396	2396	2396	18	100	100	0.751252	0.751252
NRG1.3	45	11	3295	3275	3275	21	99.393	99.393	0.637329	0.641221
NRG1.3	45	12	3780	3780	3780	959	100	100	25.3704	25.3704
NRG1.3	45	13	2195	2195	2195	20	100	100	0.911162	0.911162
NRG1.3	45	14	4176	4176	4176	20	100	100	0.478927	0.478927
NRG1.3	45	15	3536	3522	3519	3125	99.6041	99.5192	88.3767	88.8036
NRG1.3	45	16	3554	3554	3554	3537	100	100	99.5217	99.5217
NRG1.3	45	17	3487	3484	3484	21	99.914	99.914	0.602237	0.602755

## Sheet: S7_pangenomicTN3_Cas12a
gRNA id	gRNA sequence	target id	target sense	gRNA strand	start	end	set
gRNA_023	GGTTCAAAACTTGTGAAAGAAGC	10015|10015.tig00000115|1|2914-3542	antisense	+	378	400	1
gRNA_023	GGTTCAAAACTTGTGAAAGAAGC	108|108.tig00000101|1|4099-4728	sense	-	231	253	1
gRNA_023	GGTTCAAAACTTGTGAAAGAAGC	5784|5784.tig00000115|1|3160-3791	sense	-	230	252	1
gRNA_023	GGTTCAAAACTTGTGAAAGAAGC	5993|5993.tig00000138|1|4179-4807	sense	-	230	252	1
gRNA_023	GGTTCAAAACTTGTGAAAGAAGC	6924|6924.tig00000098|1|3220-3849	sense	-	231	253	1
gRNA_023	GGTTCAAAACTTGTGAAAGAAGC	6974|6974.tig00000116|1|2802-3431	antisense	+	378	400	1
gRNA_023	GGTTCAAAACTTGTGAAAGAAGC	6981|6981.tig00000135|1|4110-4738	sense	-	230	252	1
gRNA_023	GGTTCAAAACTTGTGAAAGAAGC	7058|7058.tig00000168|1|1346-1977	antisense	+	381	403	1
gRNA_023	GGTTCAAAACTTGTGAAAGAAGC	7213|7213.tig00000111|1|3775-4406	sense	-	230	252	1
gRNA_023	GGTTCAAAACTTGTGAAAGAAGC	9100|9100.tig00000133|1|2194-2825	antisense	+	381	403	1
gRNA_023	GGTTCAAAACTTGTGAAAGAAGC	9134|9134.tig00000099|1|2828-3457	antisense	+	378	400	1
gRNA_023	GGTTCAAAACTTGTGAAAGAAGC	9518|9518.tig00000141|1|1678-2309	antisense	+	381	403	1
gRNA_023	GGTTCAAAACTTGTGAAAGAAGC	9533|9533.tig00000108|1|4345-4976	sense	-	230	252	1
gRNA_023	GGTTCAAAACTTGTGAAAGAAGC	9542|9542.tig00000101|1|6999-7630	sense	-	230	252	1
gRNA_023	GGTTCAAAACTTGTGAAAGAAGC	9543|9543.tig00000133|1|3019-3650	antisense	+	381	403	1
gRNA_023	GGTTCAAAACTTGTGAAAGAAGC	9545|9545.tig00000122|1|2230-2861	sense	-	230	252	1
gRNA_023	GGTTCAAAACTTGTGAAAGAAGC	9550|9550.tig00000126|1|2699-3330	antisense	+	381	403	1
gRNA_023	GGTTCAAAACTTGTGAAAGAAGC	9554|9554.tig00000127|1|2527-3158	sense	-	230	252	1
gRNA_023	GGTTCAAAACTTGTGAAAGAAGC	9557|9557.tig00000136|1|3690-4321	sense	-	230	252	1
gRNA_023	GGTTCAAAACTTGTGAAAGAAGC	9583|9583.tig00000069|1|2998-3627	antisense	+	378	400	1
gRNA_023	GGTTCAAAACTTGTGAAAGAAGC	9597|9597.tig00000169|1|2116-2747	sense	-	230	252	1
gRNA_023	GGTTCAAAACTTGTGAAAGAAGC	9610|9610.tig00000135|1|4543-5174	sense	-	230	252	1
gRNA_023	GGTTCAAAACTTGTGAAAGAAGC	9654|9654.tig00000132|1|3716-4347	sense	-	230	252	1
gRNA_023	GGTTCAAAACTTGTGAAAGAAGC	9669|9669.tig00000142|1|3501-4132	antisense	+	381	403	1
gRNA_023	GGTTCAAAACTTGTGAAAGAAGC	9721|9721.tig00000131|1|2595-3223	antisense	+	378	400	1
gRNA_023	GGTTCAAAACTTGTGAAAGAAGC	9764|9764.tig00000096|1|5045-5676	sense	-	230	252	1
gRNA_023	GGTTCAAAACTTGTGAAAGAAGC	9784|9784.tig00000118|1|3705-4334	antisense	+	378	400	1
gRNA_023	GGTTCAAAACTTGTGAAAGAAGC	9792|9792.tig00000144|1|3592-4220	sense	-	230	252	1
gRNA_023	GGTTCAAAACTTGTGAAAGAAGC	9837|9837.tig00000118|1|3168-3796	antisense	+	378	400	1
gRNA_023	GGTTCAAAACTTGTGAAAGAAGC	9871|9871.tig00000141|1|2945-3576	antisense	+	381	403	1
gRNA_023	GGTTCAAAACTTGTGAAAGAAGC	9887|9887.tig00000101|1|2404-3032	antisense	+	378	400	1
gRNA_023	GGTTCAAAACTTGTGAAAGAAGC	9947|9947.tig00000124|1|3502-4130	sense	-	230	252	1
gRNA_025	GCTAATAAGGTTTTCCATAAAAC	10015|10015.tig00000115|1|2914-3542	antisense	+	457	479	1
gRNA_025	GCTAATAAGGTTTTCCATAAAAC	108|108.tig00000101|1|4099-4728	sense	-	152	174	1
gRNA_025	GCTAATAAGGTTTTCCATAAAAC	1925|1925.tig00000139|1|4169-4801	antisense	+	460	482	1
gRNA_025	GCTAATAAGGTTTTCCATAAAAC	5784|5784.tig00000115|1|3160-3791	sense	-	151	173	1
gRNA_025	GCTAATAAGGTTTTCCATAAAAC	5993|5993.tig00000138|1|4179-4807	sense	-	151	173	1
gRNA_025	GCTAATAAGGTTTTCCATAAAAC	6899|6899.tig00000130|1|2850-3482	antisense	+	460	482	1
gRNA_025	GCTAATAAGGTTTTCCATAAAAC	6906|6906.tig00000069|1|4057-4689	sense	-	152	174	1
gRNA_025	GCTAATAAGGTTTTCCATAAAAC	6909|6909.tig00000118|1|3671-4303	antisense	+	460	482	1
gRNA_025	GCTAATAAGGTTTTCCATAAAAC	6911|6911.tig00000126|1|1872-2504	antisense	+	460	482	1
gRNA_025	GCTAATAAGGTTTTCCATAAAAC	6924|6924.tig00000098|1|3220-3849	sense	-	152	174	1
gRNA_025	GCTAATAAGGTTTTCCATAAAAC	6981|6981.tig00000135|1|4110-4738	sense	-	151	173	1
gRNA_025	GCTAATAAGGTTTTCCATAAAAC	7058|7058.tig00000168|1|1346-1977	antisense	+	460	482	1
gRNA_025	GCTAATAAGGTTTTCCATAAAAC	7213|7213.tig00000111|1|3775-4406	sense	-	151	173	1
gRNA_025	GCTAATAAGGTTTTCCATAAAAC	7328|7328.tig00000137|1|3660-4288	sense	-	151	173	1
gRNA_025	GCTAATAAGGTTTTCCATAAAAC	7413|7413.tig00000096|1|3642-4274	antisense	+	460	482	1
gRNA_025	GCTAATAAGGTTTTCCATAAAAC	7415|7415.tig00000126|1|1716-2348	antisense	+	460	482	1
gRNA_025	GCTAATAAGGTTTTCCATAAAAC	7416|7416.tig00000133|1|2212-2844	antisense	+	460	482	1
gRNA_025	GCTAATAAGGTTTTCCATAAAAC	9100|9100.tig00000133|1|2194-2825	antisense	+	460	482	1
gRNA_025	GCTAATAAGGTTTTCCATAAAAC	9134|9134.tig00000099|1|2828-3457	antisense	+	457	479	1
gRNA_025	GCTAATAAGGTTTTCCATAAAAC	9332|9332.tig00000157|1|2229-2857	sense	-	151	173	1
gRNA_025	GCTAATAAGGTTTTCCATAAAAC	9533|9533.tig00000108|1|4345-4976	sense	-	151	173	1
gRNA_025	GCTAATAAGGTTTTCCATAAAAC	9537|9537.tig00000136|1|4695-5323	sense	-	151	173	1
gRNA_025	GCTAATAAGGTTTTCCATAAAAC	9542|9542.tig00000101|1|6999-7630	sense	-	151	173	1
gRNA_025	GCTAATAAGGTTTTCCATAAAAC	9543|9543.tig00000133|1|3019-3650	antisense	+	460	482	1
gRNA_025	GCTAATAAGGTTTTCCATAAAAC	9545|9545.tig00000122|1|2230-2861	sense	-	151	173	1
gRNA_025	GCTAATAAGGTTTTCCATAAAAC	9550|9550.tig00000126|1|2699-3330	antisense	+	460	482	1
gRNA_025	GCTAATAAGGTTTTCCATAAAAC	9554|9554.tig00000127|1|2527-3158	sense	-	151	173	1
gRNA_025	GCTAATAAGGTTTTCCATAAAAC	9557|9557.tig00000136|1|3690-4321	sense	-	151	173	1
gRNA_025	GCTAATAAGGTTTTCCATAAAAC	9580|9580.tig00000125|1|2564-3192	antisense	+	457	479	1
gRNA_025	GCTAATAAGGTTTTCCATAAAAC	9583|9583.tig00000069|1|2998-3627	antisense	+	457	479	1
gRNA_025	GCTAATAAGGTTTTCCATAAAAC	9597|9597.tig00000169|1|2116-2747	sense	-	151	173	1
gRNA_025	GCTAATAAGGTTTTCCATAAAAC	9600|9600.tig00000080|1|3202-3834	antisense	+	460	482	1
gRNA_025	GCTAATAAGGTTTTCCATAAAAC	9610|9610.tig00000135|1|4543-5174	sense	-	151	173	1
gRNA_025	GCTAATAAGGTTTTCCATAAAAC	9654|9654.tig00000132|1|3716-4347	sense	-	151	173	1
gRNA_025	GCTAATAAGGTTTTCCATAAAAC	9655|9655.tig00000122|1|3957-4589	sense	-	152	174	1
gRNA_025	GCTAATAAGGTTTTCCATAAAAC	9669|9669.tig00000142|1|3501-4132	antisense	+	460	482	1
gRNA_025	GCTAATAAGGTTTTCCATAAAAC	9721|9721.tig00000131|1|2595-3223	antisense	+	457	479	1
gRNA_025	GCTAATAAGGTTTTCCATAAAAC	9762|9762.tig00000134|1|2729-3361	antisense	+	460	482	1
gRNA_025	GCTAATAAGGTTTTCCATAAAAC	9764|9764.tig00000096|1|5045-5676	sense	-	151	173	1
gRNA_025	GCTAATAAGGTTTTCCATAAAAC	9784|9784.tig00000118|1|3705-4334	antisense	+	457	479	1
gRNA_025	GCTAATAAGGTTTTCCATAAAAC	9792|9792.tig00000144|1|3592-4220	sense	-	151	173	1
gRNA_025	GCTAATAAGGTTTTCCATAAAAC	9837|9837.tig00000118|1|3168-3796	antisense	+	457	479	1
gRNA_025	GCTAATAAGGTTTTCCATAAAAC	9869|9869.tig00000126|1|1955-2587	antisense	+	460	482	1
gRNA_025	GCTAATAAGGTTTTCCATAAAAC	9871|9871.tig00000141|1|2945-3576	antisense	+	460	482	1
gRNA_025	GCTAATAAGGTTTTCCATAAAAC	9879|9879.tig00000089|1|3680-4312	antisense	+	460	482	1
gRNA_025	GCTAATAAGGTTTTCCATAAAAC	9887|9887.tig00000101|1|2404-3032	antisense	+	457	479	1
gRNA_025	GCTAATAAGGTTTTCCATAAAAC	9928|9928.tig00000135|1|2626-3254	antisense	+	457	479	1
gRNA_025	GCTAATAAGGTTTTCCATAAAAC	9944|9944.tig00000152|1|2686-3318	antisense	+	460	482	1
gRNA_025	GCTAATAAGGTTTTCCATAAAAC	9947|9947.tig00000124|1|3502-4130	sense	-	151	173	1
gRNA_006	CAAGAGCAGCTTCTTTCACAAGT	10015|10015.tig00000115|1|2914-3542	antisense	-	386	408	2
gRNA_006	CAAGAGCAGCTTCTTTCACAAGT	108|108.tig00000101|1|4099-4728	sense	+	223	245	2
gRNA_006	CAAGAGCAGCTTCTTTCACAAGT	5784|5784.tig00000115|1|3160-3791	sense	+	222	244	2
gRNA_006	CAAGAGCAGCTTCTTTCACAAGT	5993|5993.tig00000138|1|4179-4807	sense	+	222	244	2
gRNA_006	CAAGAGCAGCTTCTTTCACAAGT	6906|6906.tig00000069|1|4057-4689	sense	+	223	245	2
gRNA_006	CAAGAGCAGCTTCTTTCACAAGT	6911|6911.tig00000126|1|1872-2504	antisense	-	389	411	2
gRNA_006	CAAGAGCAGCTTCTTTCACAAGT	6924|6924.tig00000098|1|3220-3849	sense	+	223	245	2
gRNA_006	CAAGAGCAGCTTCTTTCACAAGT	6974|6974.tig00000116|1|2802-3431	antisense	-	386	408	2
gRNA_006	CAAGAGCAGCTTCTTTCACAAGT	6981|6981.tig00000135|1|4110-4738	sense	+	222	244	2
gRNA_006	CAAGAGCAGCTTCTTTCACAAGT	7058|7058.tig00000168|1|1346-1977	antisense	-	389	411	2
gRNA_006	CAAGAGCAGCTTCTTTCACAAGT	7213|7213.tig00000111|1|3775-4406	sense	+	222	244	2
gRNA_006	CAAGAGCAGCTTCTTTCACAAGT	9100|9100.tig00000133|1|2194-2825	antisense	-	389	411	2
gRNA_006	CAAGAGCAGCTTCTTTCACAAGT	9134|9134.tig00000099|1|2828-3457	antisense	-	386	408	2
gRNA_006	CAAGAGCAGCTTCTTTCACAAGT	9518|9518.tig00000141|1|1678-2309	antisense	-	389	411	2
gRNA_006	CAAGAGCAGCTTCTTTCACAAGT	9533|9533.tig00000108|1|4345-4976	sense	+	222	244	2
gRNA_006	CAAGAGCAGCTTCTTTCACAAGT	9542|9542.tig00000101|1|6999-7630	sense	+	222	244	2
gRNA_006	CAAGAGCAGCTTCTTTCACAAGT	9543|9543.tig00000133|1|3019-3650	antisense	-	389	411	2
gRNA_006	CAAGAGCAGCTTCTTTCACAAGT	9545|9545.tig00000122|1|2230-2861	sense	+	222	244	2
gRNA_006	CAAGAGCAGCTTCTTTCACAAGT	9550|9550.tig00000126|1|2699-3330	antisense	-	389	411	2
gRNA_006	CAAGAGCAGCTTCTTTCACAAGT	9554|9554.tig00000127|1|2527-3158	sense	+	222	244	2
gRNA_006	CAAGAGCAGCTTCTTTCACAAGT	9557|9557.tig00000136|1|3690-4321	sense	+	222	244	2
gRNA_006	CAAGAGCAGCTTCTTTCACAAGT	9583|9583.tig00000069|1|2998-3627	antisense	-	386	408	2
gRNA_006	CAAGAGCAGCTTCTTTCACAAGT	9597|9597.tig00000169|1|2116-2747	sense	+	222	244	2
gRNA_006	CAAGAGCAGCTTCTTTCACAAGT	9600|9600.tig00000080|1|3202-3834	antisense	-	389	411	2
gRNA_006	CAAGAGCAGCTTCTTTCACAAGT	9610|9610.tig00000135|1|4543-5174	sense	+	222	244	2
gRNA_006	CAAGAGCAGCTTCTTTCACAAGT	9654|9654.tig00000132|1|3716-4347	sense	+	222	244	2
gRNA_006	CAAGAGCAGCTTCTTTCACAAGT	9669|9669.tig00000142|1|3501-4132	antisense	-	389	411	2
gRNA_006	CAAGAGCAGCTTCTTTCACAAGT	9721|9721.tig00000131|1|2595-3223	antisense	-	386	408	2
gRNA_006	CAAGAGCAGCTTCTTTCACAAGT	9762|9762.tig00000134|1|2729-3361	antisense	-	389	411	2
gRNA_006	CAAGAGCAGCTTCTTTCACAAGT	9764|9764.tig00000096|1|5045-5676	sense	+	222	244	2
gRNA_006	CAAGAGCAGCTTCTTTCACAAGT	9784|9784.tig00000118|1|3705-4334	antisense	-	386	408	2
gRNA_006	CAAGAGCAGCTTCTTTCACAAGT	9792|9792.tig00000144|1|3592-4220	sense	+	222	244	2
gRNA_006	CAAGAGCAGCTTCTTTCACAAGT	9837|9837.tig00000118|1|3168-3796	antisense	-	386	408	2
gRNA_006	CAAGAGCAGCTTCTTTCACAAGT	9869|9869.tig00000126|1|1955-2587	antisense	-	389	411	2
gRNA_006	CAAGAGCAGCTTCTTTCACAAGT	9871|9871.tig00000141|1|2945-3576	antisense	-	389	411	2
gRNA_006	CAAGAGCAGCTTCTTTCACAAGT	9879|9879.tig00000089|1|3680-4312	antisense	-	389	411	2
gRNA_006	CAAGAGCAGCTTCTTTCACAAGT	9887|9887.tig00000101|1|2404-3032	antisense	-	386	408	2
gRNA_006	CAAGAGCAGCTTCTTTCACAAGT	9944|9944.tig00000152|1|2686-3318	antisense	-	389	411	2
gRNA_006	CAAGAGCAGCTTCTTTCACAAGT	9947|9947.tig00000124|1|3502-4130	sense	+	222	244	2
gRNA_049	TTGTATCGCACCTAAATGGCGTA	1925|1925.tig00000139|1|4169-4801	antisense	+	343	365	2
gRNA_049	TTGTATCGCACCTAAATGGCGTA	5993|5993.tig00000138|1|4179-4807	sense	-	268	290	2
gRNA_049	TTGTATCGCACCTAAATGGCGTA	6899|6899.tig00000130|1|2850-3482	antisense	+	343	365	2
gRNA_049	TTGTATCGCACCTAAATGGCGTA	6906|6906.tig00000069|1|4057-4689	sense	-	269	291	2
gRNA_049	TTGTATCGCACCTAAATGGCGTA	6909|6909.tig00000118|1|3671-4303	antisense	+	343	365	2
gRNA_049	TTGTATCGCACCTAAATGGCGTA	6911|6911.tig00000126|1|1872-2504	antisense	+	343	365	2
gRNA_049	TTGTATCGCACCTAAATGGCGTA	6981|6981.tig00000135|1|4110-4738	sense	-	268	290	2
gRNA_049	TTGTATCGCACCTAAATGGCGTA	7328|7328.tig00000137|1|3660-4288	sense	-	268	290	2
gRNA_049	TTGTATCGCACCTAAATGGCGTA	7413|7413.tig00000096|1|3642-4274	antisense	+	343	365	2
gRNA_049	TTGTATCGCACCTAAATGGCGTA	7415|7415.tig00000126|1|1716-2348	antisense	+	343	365	2
gRNA_049	TTGTATCGCACCTAAATGGCGTA	7416|7416.tig00000133|1|2212-2844	antisense	+	343	365	2
gRNA_049	TTGTATCGCACCTAAATGGCGTA	9332|9332.tig00000157|1|2229-2857	sense	-	268	290	2
gRNA_049	TTGTATCGCACCTAAATGGCGTA	9537|9537.tig00000136|1|4695-5323	sense	-	268	290	2
gRNA_049	TTGTATCGCACCTAAATGGCGTA	9542|9542.tig00000101|1|6999-7630	sense	-	268	290	2
gRNA_049	TTGTATCGCACCTAAATGGCGTA	9580|9580.tig00000125|1|2564-3192	antisense	+	340	362	2
gRNA_049	TTGTATCGCACCTAAATGGCGTA	9600|9600.tig00000080|1|3202-3834	antisense	+	343	365	2
gRNA_049	TTGTATCGCACCTAAATGGCGTA	9655|9655.tig00000122|1|3957-4589	sense	-	269	291	2
gRNA_049	TTGTATCGCACCTAAATGGCGTA	9721|9721.tig00000131|1|2595-3223	antisense	+	340	362	2
gRNA_049	TTGTATCGCACCTAAATGGCGTA	9762|9762.tig00000134|1|2729-3361	antisense	+	343	365	2
gRNA_049	TTGTATCGCACCTAAATGGCGTA	9792|9792.tig00000144|1|3592-4220	sense	-	268	290	2
gRNA_049	TTGTATCGCACCTAAATGGCGTA	9928|9928.tig00000135|1|2626-3254	antisense	+	340	362	2
gRNA_004	TGGAAAACCTTATTAGCGAAAGC	10015|10015.tig00000115|1|2914-3542	antisense	-	451	473	3
gRNA_004	TGGAAAACCTTATTAGCGAAAGC	108|108.tig00000101|1|4099-4728	sense	+	158	180	3
gRNA_004	TGGAAAACCTTATTAGCGAAAGC	5784|5784.tig00000115|1|3160-3791	sense	+	157	179	3
gRNA_004	TGGAAAACCTTATTAGCGAAAGC	5993|5993.tig00000138|1|4179-4807	sense	+	157	179	3
gRNA_004	TGGAAAACCTTATTAGCGAAAGC	6924|6924.tig00000098|1|3220-3849	sense	+	158	180	3
gRNA_004	TGGAAAACCTTATTAGCGAAAGC	6981|6981.tig00000135|1|4110-4738	sense	+	157	179	3
gRNA_004	TGGAAAACCTTATTAGCGAAAGC	7058|7058.tig00000168|1|1346-1977	antisense	-	454	476	3
gRNA_004	TGGAAAACCTTATTAGCGAAAGC	7213|7213.tig00000111|1|3775-4406	sense	+	157	179	3
gRNA_004	TGGAAAACCTTATTAGCGAAAGC	7328|7328.tig00000137|1|3660-4288	sense	+	157	179	3
gRNA_004	TGGAAAACCTTATTAGCGAAAGC	9100|9100.tig00000133|1|2194-2825	antisense	-	454	476	3
gRNA_004	TGGAAAACCTTATTAGCGAAAGC	9134|9134.tig00000099|1|2828-3457	antisense	-	451	473	3
gRNA_004	TGGAAAACCTTATTAGCGAAAGC	9332|9332.tig00000157|1|2229-2857	sense	+	157	179	3
gRNA_004	TGGAAAACCTTATTAGCGAAAGC	9533|9533.tig00000108|1|4345-4976	sense	+	157	179	3
gRNA_004	TGGAAAACCTTATTAGCGAAAGC	9537|9537.tig00000136|1|4695-5323	sense	+	157	179	3
gRNA_004	TGGAAAACCTTATTAGCGAAAGC	9542|9542.tig00000101|1|6999-7630	sense	+	157	179	3
gRNA_004	TGGAAAACCTTATTAGCGAAAGC	9543|9543.tig00000133|1|3019-3650	antisense	-	454	476	3
gRNA_004	TGGAAAACCTTATTAGCGAAAGC	9545|9545.tig00000122|1|2230-2861	sense	+	157	179	3
gRNA_004	TGGAAAACCTTATTAGCGAAAGC	9550|9550.tig00000126|1|2699-3330	antisense	-	454	476	3
gRNA_004	TGGAAAACCTTATTAGCGAAAGC	9554|9554.tig00000127|1|2527-3158	sense	+	157	179	3
gRNA_004	TGGAAAACCTTATTAGCGAAAGC	9557|9557.tig00000136|1|3690-4321	sense	+	157	179	3
gRNA_004	TGGAAAACCTTATTAGCGAAAGC	9580|9580.tig00000125|1|2564-3192	antisense	-	451	473	3
gRNA_004	TGGAAAACCTTATTAGCGAAAGC	9583|9583.tig00000069|1|2998-3627	antisense	-	451	473	3
gRNA_004	TGGAAAACCTTATTAGCGAAAGC	9597|9597.tig00000169|1|2116-2747	sense	+	157	179	3
gRNA_004	TGGAAAACCTTATTAGCGAAAGC	9610|9610.tig00000135|1|4543-5174	sense	+	157	179	3
gRNA_004	TGGAAAACCTTATTAGCGAAAGC	9654|9654.tig00000132|1|3716-4347	sense	+	157	179	3
gRNA_004	TGGAAAACCTTATTAGCGAAAGC	9669|9669.tig00000142|1|3501-4132	antisense	-	454	476	3
gRNA_004	TGGAAAACCTTATTAGCGAAAGC	9721|9721.tig00000131|1|2595-3223	antisense	-	451	473	3
gRNA_004	TGGAAAACCTTATTAGCGAAAGC	9762|9762.tig00000134|1|2729-3361	antisense	-	454	476	3
gRNA_004	TGGAAAACCTTATTAGCGAAAGC	9764|9764.tig00000096|1|5045-5676	sense	+	157	179	3
gRNA_004	TGGAAAACCTTATTAGCGAAAGC	9784|9784.tig00000118|1|3705-4334	antisense	-	451	473	3
gRNA_004	TGGAAAACCTTATTAGCGAAAGC	9792|9792.tig00000144|1|3592-4220	sense	+	157	179	3
gRNA_004	TGGAAAACCTTATTAGCGAAAGC	9837|9837.tig00000118|1|3168-3796	antisense	-	451	473	3
gRNA_004	TGGAAAACCTTATTAGCGAAAGC	9871|9871.tig00000141|1|2945-3576	antisense	-	454	476	3
gRNA_004	TGGAAAACCTTATTAGCGAAAGC	9887|9887.tig00000101|1|2404-3032	antisense	-	451	473	3
gRNA_004	TGGAAAACCTTATTAGCGAAAGC	9928|9928.tig00000135|1|2626-3254	antisense	-	451	473	3
gRNA_004	TGGAAAACCTTATTAGCGAAAGC	9947|9947.tig00000124|1|3502-4130	sense	+	157	179	3
gRNA_060	ACGAAAATTGAGTCTTTGCTATC	108|108.tig00000101|1|4099-4728	sense	+	16	38	3
gRNA_060	ACGAAAATTGAGTCTTTGCTATC	1925|1925.tig00000139|1|4169-4801	antisense	-	596	618	3
gRNA_060	ACGAAAATTGAGTCTTTGCTATC	6899|6899.tig00000130|1|2850-3482	antisense	-	596	618	3
gRNA_060	ACGAAAATTGAGTCTTTGCTATC	6906|6906.tig00000069|1|4057-4689	sense	+	16	38	3
gRNA_060	ACGAAAATTGAGTCTTTGCTATC	6909|6909.tig00000118|1|3671-4303	antisense	-	596	618	3
gRNA_060	ACGAAAATTGAGTCTTTGCTATC	6911|6911.tig00000126|1|1872-2504	antisense	-	596	618	3
gRNA_060	ACGAAAATTGAGTCTTTGCTATC	6924|6924.tig00000098|1|3220-3849	sense	+	16	38	3
gRNA_060	ACGAAAATTGAGTCTTTGCTATC	6974|6974.tig00000116|1|2802-3431	antisense	-	593	615	3
gRNA_060	ACGAAAATTGAGTCTTTGCTATC	7413|7413.tig00000096|1|3642-4274	antisense	-	596	618	3
gRNA_060	ACGAAAATTGAGTCTTTGCTATC	7415|7415.tig00000126|1|1716-2348	antisense	-	596	618	3
gRNA_060	ACGAAAATTGAGTCTTTGCTATC	7416|7416.tig00000133|1|2212-2844	antisense	-	596	618	3
gRNA_060	ACGAAAATTGAGTCTTTGCTATC	9134|9134.tig00000099|1|2828-3457	antisense	-	593	615	3
gRNA_060	ACGAAAATTGAGTCTTTGCTATC	9583|9583.tig00000069|1|2998-3627	antisense	-	593	615	3
gRNA_060	ACGAAAATTGAGTCTTTGCTATC	9600|9600.tig00000080|1|3202-3834	antisense	-	596	618	3
gRNA_060	ACGAAAATTGAGTCTTTGCTATC	9655|9655.tig00000122|1|3957-4589	sense	+	16	38	3
gRNA_060	ACGAAAATTGAGTCTTTGCTATC	9784|9784.tig00000118|1|3705-4334	antisense	-	593	615	3
gRNA_060	ACGAAAATTGAGTCTTTGCTATC	9869|9869.tig00000126|1|1955-2587	antisense	-	596	618	3
gRNA_060	ACGAAAATTGAGTCTTTGCTATC	9879|9879.tig00000089|1|3680-4312	antisense	-	596	618	3
gRNA_060	ACGAAAATTGAGTCTTTGCTATC	9944|9944.tig00000152|1|2686-3318	antisense	-	596	618	3
gRNA_112	GCTAGTAAGGTTTTCCATAAAAC	9518|9518.tig00000141|1|1678-2309	antisense	+	460	482	3
gRNA_001	ACGGAAATTGAGTCTTTGCTATA	5784|5784.tig00000115|1|3160-3791	sense	+	15	37	4
gRNA_001	ACGGAAATTGAGTCTTTGCTATA	5993|5993.tig00000138|1|4179-4807	sense	+	15	37	4
gRNA_001	ACGGAAATTGAGTCTTTGCTATA	6981|6981.tig00000135|1|4110-4738	sense	+	15	37	4
gRNA_001	ACGGAAATTGAGTCTTTGCTATA	7058|7058.tig00000168|1|1346-1977	antisense	-	596	618	4
gRNA_001	ACGGAAATTGAGTCTTTGCTATA	7213|7213.tig00000111|1|3775-4406	sense	+	15	37	4
gRNA_001	ACGGAAATTGAGTCTTTGCTATA	7328|7328.tig00000137|1|3660-4288	sense	+	15	37	4
gRNA_001	ACGGAAATTGAGTCTTTGCTATA	9100|9100.tig00000133|1|2194-2825	antisense	-	596	618	4
gRNA_001	ACGGAAATTGAGTCTTTGCTATA	9332|9332.tig00000157|1|2229-2857	sense	+	15	37	4
gRNA_001	ACGGAAATTGAGTCTTTGCTATA	9518|9518.tig00000141|1|1678-2309	antisense	-	596	618	4
gRNA_001	ACGGAAATTGAGTCTTTGCTATA	9533|9533.tig00000108|1|4345-4976	sense	+	15	37	4
gRNA_001	ACGGAAATTGAGTCTTTGCTATA	9537|9537.tig00000136|1|4695-5323	sense	+	15	37	4
gRNA_001	ACGGAAATTGAGTCTTTGCTATA	9542|9542.tig00000101|1|6999-7630	sense	+	15	37	4
gRNA_001	ACGGAAATTGAGTCTTTGCTATA	9543|9543.tig00000133|1|3019-3650	antisense	-	596	618	4
gRNA_001	ACGGAAATTGAGTCTTTGCTATA	9545|9545.tig00000122|1|2230-2861	sense	+	15	37	4
gRNA_001	ACGGAAATTGAGTCTTTGCTATA	9550|9550.tig00000126|1|2699-3330	antisense	-	596	618	4
gRNA_001	ACGGAAATTGAGTCTTTGCTATA	9554|9554.tig00000127|1|2527-3158	sense	+	15	37	4
gRNA_001	ACGGAAATTGAGTCTTTGCTATA	9557|9557.tig00000136|1|3690-4321	sense	+	15	37	4
gRNA_001	ACGGAAATTGAGTCTTTGCTATA	9580|9580.tig00000125|1|2564-3192	antisense	-	593	615	4
gRNA_001	ACGGAAATTGAGTCTTTGCTATA	9597|9597.tig00000169|1|2116-2747	sense	+	15	37	4
gRNA_001	ACGGAAATTGAGTCTTTGCTATA	9610|9610.tig00000135|1|4543-5174	sense	+	15	37	4
gRNA_001	ACGGAAATTGAGTCTTTGCTATA	9654|9654.tig00000132|1|3716-4347	sense	+	15	37	4
gRNA_001	ACGGAAATTGAGTCTTTGCTATA	9669|9669.tig00000142|1|3501-4132	antisense	-	596	618	4
gRNA_001	ACGGAAATTGAGTCTTTGCTATA	9721|9721.tig00000131|1|2595-3223	antisense	-	593	615	4
gRNA_001	ACGGAAATTGAGTCTTTGCTATA	9764|9764.tig00000096|1|5045-5676	sense	+	15	37	4
gRNA_001	ACGGAAATTGAGTCTTTGCTATA	9792|9792.tig00000144|1|3592-4220	sense	+	15	37	4
gRNA_001	ACGGAAATTGAGTCTTTGCTATA	9837|9837.tig00000118|1|3168-3796	antisense	-	593	615	4
gRNA_001	ACGGAAATTGAGTCTTTGCTATA	9871|9871.tig00000141|1|2945-3576	antisense	-	596	618	4
gRNA_001	ACGGAAATTGAGTCTTTGCTATA	9887|9887.tig00000101|1|2404-3032	antisense	-	593	615	4
gRNA_001	ACGGAAATTGAGTCTTTGCTATA	9928|9928.tig00000135|1|2626-3254	antisense	-	593	615	4
gRNA_001	ACGGAAATTGAGTCTTTGCTATA	9947|9947.tig00000124|1|3502-4130	sense	+	15	37	4
gRNA_032	GTGATTACTATGATCCTACTTCC	10015|10015.tig00000115|1|2914-3542	antisense	+	221	243	4
gRNA_032	GTGATTACTATGATCCTACTTCC	1925|1925.tig00000139|1|4169-4801	antisense	+	224	246	4
gRNA_032	GTGATTACTATGATCCTACTTCC	6899|6899.tig00000130|1|2850-3482	antisense	+	224	246	4
gRNA_032	GTGATTACTATGATCCTACTTCC	6906|6906.tig00000069|1|4057-4689	sense	-	388	410	4
gRNA_032	GTGATTACTATGATCCTACTTCC	6909|6909.tig00000118|1|3671-4303	antisense	+	224	246	4
gRNA_032	GTGATTACTATGATCCTACTTCC	6911|6911.tig00000126|1|1872-2504	antisense	+	224	246	4
gRNA_032	GTGATTACTATGATCCTACTTCC	6924|6924.tig00000098|1|3220-3849	sense	-	388	410	4
gRNA_032	GTGATTACTATGATCCTACTTCC	6974|6974.tig00000116|1|2802-3431	antisense	+	221	243	4
gRNA_032	GTGATTACTATGATCCTACTTCC	7413|7413.tig00000096|1|3642-4274	antisense	+	224	246	4
gRNA_032	GTGATTACTATGATCCTACTTCC	7415|7415.tig00000126|1|1716-2348	antisense	+	224	246	4
gRNA_032	GTGATTACTATGATCCTACTTCC	7416|7416.tig00000133|1|2212-2844	antisense	+	224	246	4
gRNA_032	GTGATTACTATGATCCTACTTCC	9134|9134.tig00000099|1|2828-3457	antisense	+	221	243	4
gRNA_032	GTGATTACTATGATCCTACTTCC	9583|9583.tig00000069|1|2998-3627	antisense	+	221	243	4
gRNA_032	GTGATTACTATGATCCTACTTCC	9600|9600.tig00000080|1|3202-3834	antisense	+	224	246	4
gRNA_032	GTGATTACTATGATCCTACTTCC	9655|9655.tig00000122|1|3957-4589	sense	-	388	410	4
gRNA_032	GTGATTACTATGATCCTACTTCC	9762|9762.tig00000134|1|2729-3361	antisense	+	224	246	4
gRNA_032	GTGATTACTATGATCCTACTTCC	9784|9784.tig00000118|1|3705-4334	antisense	+	221	243	4
gRNA_032	GTGATTACTATGATCCTACTTCC	9869|9869.tig00000126|1|1955-2587	antisense	+	224	246	4
gRNA_032	GTGATTACTATGATCCTACTTCC	9879|9879.tig00000089|1|3680-4312	antisense	+	224	246	4
gRNA_055	CTGATTACTATGATCCTACTTCC	9944|9944.tig00000152|1|2686-3318	antisense	+	224	246	4
gRNA_081	TAGAGTATAGTTCGAAATTGAGT	108|108.tig00000101|1|4099-4728	sense	+	197	219	4
gRNA_008	AACCTAAAGGACTTTAGGATACG	5784|5784.tig00000115|1|3160-3791	sense	+	249	271	5
gRNA_008	AACCTAAAGGACTTTAGGATACG	5993|5993.tig00000138|1|4179-4807	sense	+	249	271	5
gRNA_008	AACCTAAAGGACTTTAGGATACG	6981|6981.tig00000135|1|4110-4738	sense	+	249	271	5
gRNA_008	AACCTAAAGGACTTTAGGATACG	7058|7058.tig00000168|1|1346-1977	antisense	-	362	384	5
gRNA_008	AACCTAAAGGACTTTAGGATACG	7213|7213.tig00000111|1|3775-4406	sense	+	249	271	5
gRNA_008	AACCTAAAGGACTTTAGGATACG	7328|7328.tig00000137|1|3660-4288	sense	+	249	271	5
gRNA_008	AACCTAAAGGACTTTAGGATACG	9100|9100.tig00000133|1|2194-2825	antisense	-	362	384	5
gRNA_008	AACCTAAAGGACTTTAGGATACG	9332|9332.tig00000157|1|2229-2857	sense	+	249	271	5
gRNA_008	AACCTAAAGGACTTTAGGATACG	9518|9518.tig00000141|1|1678-2309	antisense	-	362	384	5
gRNA_008	AACCTAAAGGACTTTAGGATACG	9533|9533.tig00000108|1|4345-4976	sense	+	249	271	5
gRNA_008	AACCTAAAGGACTTTAGGATACG	9537|9537.tig00000136|1|4695-5323	sense	+	249	271	5
gRNA_008	AACCTAAAGGACTTTAGGATACG	9542|9542.tig00000101|1|6999-7630	sense	+	249	271	5
gRNA_008	AACCTAAAGGACTTTAGGATACG	9543|9543.tig00000133|1|3019-3650	antisense	-	362	384	5
gRNA_008	AACCTAAAGGACTTTAGGATACG	9545|9545.tig00000122|1|2230-2861	sense	+	249	271	5
gRNA_008	AACCTAAAGGACTTTAGGATACG	9550|9550.tig00000126|1|2699-3330	antisense	-	362	384	5
gRNA_008	AACCTAAAGGACTTTAGGATACG	9554|9554.tig00000127|1|2527-3158	sense	+	249	271	5
gRNA_008	AACCTAAAGGACTTTAGGATACG	9557|9557.tig00000136|1|3690-4321	sense	+	249	271	5
gRNA_008	AACCTAAAGGACTTTAGGATACG	9580|9580.tig00000125|1|2564-3192	antisense	-	359	381	5
gRNA_008	AACCTAAAGGACTTTAGGATACG	9597|9597.tig00000169|1|2116-2747	sense	+	249	271	5
gRNA_008	AACCTAAAGGACTTTAGGATACG	9610|9610.tig00000135|1|4543-5174	sense	+	249	271	5
gRNA_008	AACCTAAAGGACTTTAGGATACG	9654|9654.tig00000132|1|3716-4347	sense	+	249	271	5
gRNA_008	AACCTAAAGGACTTTAGGATACG	9669|9669.tig00000142|1|3501-4132	antisense	-	362	384	5
gRNA_008	AACCTAAAGGACTTTAGGATACG	9721|9721.tig00000131|1|2595-3223	antisense	-	359	381	5
gRNA_008	AACCTAAAGGACTTTAGGATACG	9764|9764.tig00000096|1|5045-5676	sense	+	249	271	5
gRNA_008	AACCTAAAGGACTTTAGGATACG	9792|9792.tig00000144|1|3592-4220	sense	+	249	271	5
gRNA_008	AACCTAAAGGACTTTAGGATACG	9837|9837.tig00000118|1|3168-3796	antisense	-	359	381	5
gRNA_008	AACCTAAAGGACTTTAGGATACG	9871|9871.tig00000141|1|2945-3576	antisense	-	362	384	5
gRNA_008	AACCTAAAGGACTTTAGGATACG	9887|9887.tig00000101|1|2404-3032	antisense	-	359	381	5
gRNA_008	AACCTAAAGGACTTTAGGATACG	9928|9928.tig00000135|1|2626-3254	antisense	-	359	381	5
gRNA_008	AACCTAAAGGACTTTAGGATACG	9947|9947.tig00000124|1|3502-4130	sense	+	249	271	5
gRNA_030	TCTAAAAGCTGATAGACAAAAGA	10015|10015.tig00000115|1|2914-3542	antisense	+	115	137	5
gRNA_030	TCTAAAAGCTGATAGACAAAAGA	108|108.tig00000101|1|4099-4728	sense	-	494	516	5
gRNA_030	TCTAAAAGCTGATAGACAAAAGA	6974|6974.tig00000116|1|2802-3431	antisense	+	115	137	5
gRNA_030	TCTAAAAGCTGATAGACAAAAGA	9583|9583.tig00000069|1|2998-3627	antisense	+	115	137	5
gRNA_058	GAACTATACTCTAGAGAACTATG	1925|1925.tig00000139|1|4169-4801	antisense	+	425	447	5
gRNA_058	GAACTATACTCTAGAGAACTATG	6899|6899.tig00000130|1|2850-3482	antisense	+	425	447	5
gRNA_058	GAACTATACTCTAGAGAACTATG	6906|6906.tig00000069|1|4057-4689	sense	-	187	209	5
gRNA_058	GAACTATACTCTAGAGAACTATG	6909|6909.tig00000118|1|3671-4303	antisense	+	425	447	5
gRNA_058	GAACTATACTCTAGAGAACTATG	6911|6911.tig00000126|1|1872-2504	antisense	+	425	447	5
gRNA_058	GAACTATACTCTAGAGAACTATG	6924|6924.tig00000098|1|3220-3849	sense	-	187	209	5
gRNA_058	GAACTATACTCTAGAGAACTATG	7413|7413.tig00000096|1|3642-4274	antisense	+	425	447	5
gRNA_058	GAACTATACTCTAGAGAACTATG	7415|7415.tig00000126|1|1716-2348	antisense	+	425	447	5
gRNA_058	GAACTATACTCTAGAGAACTATG	7416|7416.tig00000133|1|2212-2844	antisense	+	425	447	5
gRNA_058	GAACTATACTCTAGAGAACTATG	9134|9134.tig00000099|1|2828-3457	antisense	+	422	444	5
gRNA_058	GAACTATACTCTAGAGAACTATG	9583|9583.tig00000069|1|2998-3627	antisense	+	422	444	5
gRNA_058	GAACTATACTCTAGAGAACTATG	9600|9600.tig00000080|1|3202-3834	antisense	+	425	447	5
gRNA_058	GAACTATACTCTAGAGAACTATG	9655|9655.tig00000122|1|3957-4589	sense	-	187	209	5
gRNA_058	GAACTATACTCTAGAGAACTATG	9762|9762.tig00000134|1|2729-3361	antisense	+	425	447	5
gRNA_058	GAACTATACTCTAGAGAACTATG	9784|9784.tig00000118|1|3705-4334	antisense	+	422	444	5
gRNA_058	GAACTATACTCTAGAGAACTATG	9869|9869.tig00000126|1|1955-2587	antisense	+	425	447	5
gRNA_058	GAACTATACTCTAGAGAACTATG	9879|9879.tig00000089|1|3680-4312	antisense	+	425	447	5
gRNA_058	GAACTATACTCTAGAGAACTATG	9944|9944.tig00000152|1|2686-3318	antisense	+	425	447	5

## Sheet: S8_cross-speciesADR1_NG
gRNA id	gRNA sequence	target id	target sense	gRNA strand	start	end	set
gRNA_1192	GATCGTTGGTTGAACGTCTC	Reference|TAIR10|gene|1|gene|stitched|AT1G33560|1-3238	sense	-	449	468	1
gRNA_1192	GATCGTTGGTTGAACGTCTC	Reference|araha1|gene|1|gene|stitched|Araha.3012s0003.v1.1|1-2811	sense	-	157	176	1
gRNA_1192	GATCGTTGGTTGAACGTCTC	Reference|araly2|gene|1|gene|stitched|AL1G47950.v2.1|1-2884	sense	-	175	194	1
gRNA_332	AAGATATTGGGAAGGCGTAG	Reference|TAIR10|gene|1|gene|stitched|AT1G33560|1-3238	sense	+	1527	1546	2
gRNA_332	AAGATATTGGGAAGGCGTAG	Reference|araha1|gene|1|gene|stitched|Araha.3012s0003.v1.1|1-2811	sense	+	1232	1251	2
gRNA_332	AAGATATTGGGAAGGCGTAG	Reference|araly2|gene|1|gene|stitched|AL1G47950.v2.1|1-2884	sense	+	1250	1269	2
gRNA_944	CTATTTACGTCCACACGATT	Reference|TAIR10|gene|1|gene|stitched|AT1G33560|1-3238	sense	-	1966	1985	3
gRNA_944	CTATTTACGTCCACACGATT	Reference|araha1|gene|1|gene|stitched|Araha.3012s0003.v1.1|1-2811	sense	-	1678	1697	3
gRNA_944	CTATTTACGTCCACACGATT	Reference|araly2|gene|1|gene|stitched|AL1G47950.v2.1|1-2884	sense	-	1696	1715	3

## Sheet: S9_cross-speciesADR1_xCas9
gRNA id	gRNA sequence	target id	target length	target sense	gRNA strand	start	end	set
gRNA_2405	GATCGTTGGTTGAACGTCTC	Reference|TAIR10|gene|1|gene|stitched|AT1G33560|1-3238	3238	sense	-	449	468	1
gRNA_2405	GATCGTTGGTTGAACGTCTC	Reference|araha1|gene|1|gene|stitched|Araha.3012s0003.v1.1|1-2811	2811	sense	-	157	176	1
gRNA_2405	GATCGTTGGTTGAACGTCTC	Reference|araly2|gene|1|gene|stitched|AL1G47950.v2.1|1-2884	2884	sense	-	175	194	1
gRNA_401	TCTGGAATGAGCGGTTCAGG	Reference|TAIR10|gene|1|gene|stitched|AT1G33560|1-3238	3238	sense	+	898	917	2
gRNA_401	TCTGGAATGAGCGGTTCAGG	Reference|araha1|gene|1|gene|stitched|Araha.3012s0003.v1.1|1-2811	2811	sense	+	609	628	2
gRNA_401	TCTGGAATGAGCGGTTCAGG	Reference|araly2|gene|1|gene|stitched|AL1G47950.v2.1|1-2884	2884	sense	+	627	646	2
gRNA_2069	TTGTTTTTTAACGAAGCACC	Reference|TAIR10|gene|1|gene|stitched|AT1G33560|1-3238	3238	sense	-	1501	1520	3
gRNA_2069	TTGTTTTTTAACGAAGCACC	Reference|araha1|gene|1|gene|stitched|Araha.3012s0003.v1.1|1-2811	2811	sense	-	1206	1225	3
gRNA_2069	TTGTTTTTTAACGAAGCACC	Reference|araly2|gene|1|gene|stitched|AL1G47950.v2.1|1-2884	2884	sense	-	1224	1243	3

## Sheet: S10_cross-speciesNRG1.1_NG
gRNA id	gRNA sequence	target id	target sense	gRNA strand	start	end	set
gRNA_009	AAAGAATGAACGATTGGGCT	Reference|TAIR10|gene|1|gene|stitched|AT5G66900|1-3025	sense	+	27	46	1
gRNA_009	AAAGAATGAACGATTGGGCT	Reference|araha1|gene|1|gene|stitched|Araha.11408s0003.v1.1|1-6209	sense	+	3397	3416	1
gRNA_009	AAAGAATGAACGATTGGGCT	Reference|araly2|gene|1|gene|stitched|AL8G44500.v2.1|1-3053	sense	+	123	142	1
gRNA_141	ATTGGATTGGCCATTGGGGG	Reference|TAIR10|gene|1|gene|stitched|AT5G66900|1-3025	sense	+	541	560	2
gRNA_141	ATTGGATTGGCCATTGGGGG	Reference|araha1|gene|1|gene|stitched|Araha.11408s0003.v1.1|1-6209	sense	+	3911	3930	2
gRNA_141	ATTGGATTGGCCATTGGGGG	Reference|araly2|gene|1|gene|stitched|AL8G44500.v2.1|1-3053	sense	+	637	656	2
gRNA_237	TTGGATGATGTGTGGCGGGG	Reference|TAIR10|gene|1|gene|stitched|AT5G66900|1-3025	sense	+	947	966	3
gRNA_237	TTGGATGATGTGTGGCGGGG	Reference|araha1|gene|1|gene|stitched|Araha.11408s0003.v1.1|1-6209	sense	+	4306	4325	3
gRNA_237	TTGGATGATGTGTGGCGGGG	Reference|araly2|gene|1|gene|stitched|AL8G44500.v2.1|1-3053	sense	+	1032	1051	3

[truncated: 2 more sheets: S11_cross-speciesNRG1.1_xCas9, S12_comparison]
